# Supplementary material for: Elastography Using Multi-Stream GPU: An Application to Online Tracked Ultrasound Elastography, In-Vivo and the da Vinci Surgical System
Source: PLoS One. 2014 Dec 26;9(12):e115881. doi: 10.1371/journal.pone.0115881 (PMC4277422; doi:10.1371/journal.pone.0115881)
Supplement: S1 Text — This file contains source code and data repository locations. (TXT) [file pone.0115881.s001.txt]

Filename: S1 Text.txt

Source code is freely available at https://sourceforge.net/projects/multistreamelastography/
Data is freely available at http://dx.doi.org/10.7910/DVN/28010
